# Supplementary material for: Primary care provider uptake of intensive behavioral therapy for obesity in Medicare patients, 2013–2019
Source: PLoS One. 2023 Mar 24;18(3):e0266217. doi: 10.1371/journal.pone.0266217 (PMC10038247; doi:10.1371/journal.pone.0266217)
Supplement: S2 File — (SAS) [file pone.0266217.s002.sas]

/*Heat maps for IBT paper*/

/*Import data */

/*Beneficiaries 2013 data in B2013.xlsx */

PROC IMPORT OUT= WORK.B2013 
            DATAFILE= "C:\B2013.xlsx" 
            DBMS=EXCEL REPLACE;
     RANGE="b2013$"; 
     GETNAMES=YES;
     MIXED=NO;
     SCANTEXT=YES;
     USEDATE=YES;
     SCANTIME=YES;
RUN;


/*Beneficiaries 2019 data in B2019.xlsx */

PROC IMPORT OUT= WORK.B2019 
            DATAFILE= "C:\B2019.xlsx" 
            DBMS=EXCEL REPLACE;
     RANGE="b2019$"; 
     GETNAMES=YES;
     MIXED=NO;
     SCANTEXT=YES;
     USEDATE=YES;
     SCANTIME=YES;
RUN;

/*Providers 2013 data in P2013.xlsx */

PROC IMPORT OUT= WORK.P2013 
            DATAFILE= "C:\P2013.xlsx" 
            DBMS=EXCEL REPLACE;
     RANGE="p2013$"; 
     GETNAMES=YES;
     MIXED=NO;
     SCANTEXT=YES;
     USEDATE=YES;
     SCANTIME=YES;
RUN;


/*Providers 2019 data in P2019.xlsx */

PROC IMPORT OUT= WORK.P2019 
            DATAFILE= "C:\P2019.xlsx" 
            DBMS=EXCEL REPLACE;
     RANGE="p2019$"; 
     GETNAMES=YES;
     MIXED=NO;
     SCANTEXT=YES;
     USEDATE=YES;
     SCANTIME=YES;
RUN;

/*Formats for bene and providers */

proc format;
  value bene LOW - 0.00 = '0'
   			   0.00 <- 2 = '(0,2]'
                     2 <- 5 = '(2,5] '
			   5 <- 10 = '(5,10]'
			   10 <- High = ">10";      
run;


proc format;
  value providers LOW - 0.00 = '0'
   			   0.00 <- 2 = '(0,2]'
                     2 <- 5 = '(2,5] '
			   5 <- 10 = '(5,10]'
			   10 <- High = '>10' ;      
run;


/* Check that formats are correct */

proc freq data = work.b2013;
tables bene;
run;

proc freq data = work.b2013;
tables bene;
format bene bene.;
run;


proc freq data = work.p2013;
tables providers;
run;

proc freq data = work.p2013;
tables providers;
format providers providers.;
run;


/*Heat Maps for IBT Beneficiaries and Population with obesity */


proc gmap data = work.B2013 map=maps.us;
  id statecode;
  choro bene /discrete;
  format bene bene.;
  pattern1 color = VIGB;
  pattern2 color = VLIGB;
  pattern3 color = YWH;
  pattern4 color = LIO;
  pattern5 color = DEYPK;	
  label bene = "IBT Beneficiaries per 1,000 Population";
title height=25pt "2013";

run;
quit;

proc gmap data = work.b2019 map=maps.us;
  id statecode;
  choro bene /discrete;
  format bene bene.;
  label bene = "IBT Beneficiaries per 1,000 Population";
title height=25pt "2019";

run;
quit;


/*Heat Maps for IBT Providers */

proc gmap data = work.P2013 map=maps.us;
  id statecode;
  choro providers /discrete;
  format providers providers.;
  pattern1 color = STOLG;
  pattern2 color = VILG;
  pattern3 color = YELLOW;
  pattern4 color = ORANGE;
  pattern5 color = RED;
  label providers = "IBT Providers per 1,000 Providers";
title height=25pt "2013";

run;
quit;

proc gmap data = work.P2019 map=maps.us;
  id statecode;
  choro providers /discrete;
  format providers providers.;
  label providers = "IBT Providers per 1,000 Providers";
title height=25pt "2019";

run;
quit;
